# Supplementary material for: Biomechanical comparison of screw-based zoning of PHILOS and Fx proximal humerus plates
Source: BMC Musculoskelet Disord. 2018 Jul 25;19:253. doi: 10.1186/s12891-018-2185-5 (PMC6060456; doi:10.1186/s12891-018-2185-5)
Supplement: Supplementary file 1 — Raw experimental data for calculation of mean stiffness and peak loads and for performing statistical analysis. (XLSX 73 kb) [file 12891_2018_2185_MOESM1_ESM.xlsx]

## Sheet: PHILOS
ELASTIC TESTS
	P0							P1							P2							P3							P4
	Direction	Configuration	Specimen	Trial	F5	K		Direction	Configuration	Specimen	Trial	F5	K		Direction	Configuration	Specimen	Trial	F5	K		Direction	Configuration	Specimen	Trial	F5	K		Direction	Configuration	Specimen	Trial	F5	K
	Extension	P0	1	1	48.135	9.56914		Extension	P1	1	1	40.309	8.31767		Extension	P2	1	1	30.489	6.17266		Extension	P3	1	1	31.212	6.54201		Extension	P4	1	1	30.851	6.23217
	Extension	P0	1	2	47.934	9.58093		Extension	P1	1	2	40.578	8.27118		Extension	P2	1	2	31.3	6.35062		Extension	P3	1	2	31.398	6.58727		Extension	P4	1	2	35.613	7.38326
	Extension	P0	1	3	48.788	9.67783		Extension	P1	1	3	40.997	8.3059		Extension	P2	1	3	31.364	6.20155		Extension	P3	1	3	31.502	6.58663		Extension	P4	1	3	37.002	7.53538
	Extension	P0	1	4	48.683	9.70473		Extension	P1	1	4	40.817	8.28123		Extension	P2	1	4	30.013	6.02926		Extension	P3	1	4	32.634	6.74185		Extension	P4	1	4	37.122	7.53552
	Extension	P0	1	5	48.64	9.70713		Extension	P1	1	5	40.679	8.24513		Extension	P2	1	5	33.274	6.59175		Extension	P3	1	5	32.975	6.78168		Extension	P4	1	5	37.755	7.56534
	Extension	P0	2	1	47.454	9.4126		Extension	P1	2	1	37.906	7.7575		Extension	P2	2	1	30.719	6.21737		Extension	P3	2	1	32.401	6.57668		Extension	P4	2	1	31.222	6.3857
	Extension	P0	2	2	46.957	9.38639		Extension	P1	2	2	39.359	8.00922		Extension	P2	2	2	31.123	6.37436		Extension	P3	2	2	30.798	6.56662		Extension	P4	2	2	31.81	6.45581
	Extension	P0	2	3	47.111	9.42499		Extension	P1	2	3	38.588	7.83171		Extension	P2	2	3	29.579	6.00122		Extension	P3	2	3	32.488	6.59714		Extension	P4	2	3	32.019	6.49752
	Extension	P0	2	4	47.865	9.51987		Extension	P1	2	4	39.017	7.85655		Extension	P2	2	4	29.015	5.97611		Extension	P3	2	4	32.16	6.59709		Extension	P4	2	4	32.18	6.5496
	Extension	P0	2	5	48.089	9.50085		Extension	P1	2	5	38.791	7.86797		Extension	P2	2	5	29.954	6.18199		Extension	P3	2	5	32.243	6.59497		Extension	P4	2	5	31.827	6.52529
	Extension	P0	3	1	49.315	9.90405		Extension	P1	3	1	38.037	7.72528		Extension	P2	3	1	29.548	5.99215		Extension	P3	3	1	32.354	6.33743		Extension	P4	3	1	30.671	6.22196
	Extension	P0	3	2	49.946	9.96394		Extension	P1	3	2	37.913	7.71769		Extension	P2	3	2	30.404	6.07645		Extension	P3	3	2	32.325	6.41149		Extension	P4	3	2	31.079	6.29544
	Extension	P0	3	3	50.182	10.007		Extension	P1	3	3	37.961	7.73628		Extension	P2	3	3	32.742	6.67503		Extension	P3	3	3	33.316	6.49361		Extension	P4	3	3	30.782	6.29547
	Extension	P0	3	4	50.438	10.0394		Extension	P1	3	4	38.443	7.77834		Extension	P2	3	4	30.844	6.44298		Extension	P3	3	4	32.627	6.46313		Extension	P4	3	4	31.305	6.33089
	Extension	P0	3	5	50.468	10.0554		Extension	P1	3	5	38.331	7.77068		Extension	P2	3	5	31.178	6.29807		Extension	P3	3	5	33.615	6.55854		Extension	P4	3	5	31.341	6.34838
	Extension	P0	4	1	45.879	9.25048		Extension	P1	4	1	37.447	7.50978		Extension	P2	4	1	33.479	6.87069		Extension	P3	4	1	29.468	6.10607		Extension	P4	4	1	33.621	6.8885
	Extension	P0	4	2	46.398	9.34771		Extension	P1	4	2	37.369	7.5111		Extension	P2	4	2	33.956	6.91315		Extension	P3	4	2	30.206	6.20431		Extension	P4	4	2	34.538	7.08868
	Extension	P0	4	3	46.96	9.39913		Extension	P1	4	3	36.196	7.49056		Extension	P2	4	3	33.803	6.88866		Extension	P3	4	3	30.562	6.25671		Extension	P4	4	3	31.542	6.39329
	Extension	P0	4	4	47.421	9.47372		Extension	P1	4	4	37.812	7.63744		Extension	P2	4	4	30.998	6.33091		Extension	P3	4	4	31.181	6.33595		Extension	P4	4	4	31.347	6.38622
	Extension	P0	4	5	47.339	9.48735		Extension	P1	4	5	37.448	7.62713		Extension	P2	4	5	33.94	6.94201		Extension	P3	4	5	31.123	6.33231		Extension	P4	4	5	34.978	7.16349
	Extension	P0	5	1	45.711	9.13664		Extension	P1	5	1	40.691	8.27431		Extension	P2	5	1	30.693	6.16009		Extension	P3	5	1	35.143	7.16778		Extension	P4	5	1	35.033	7.21099
	Extension	P0	5	2	46.019	9.17496		Extension	P1	5	2	40.784	8.28754		Extension	P2	5	2	31.129	6.25567		Extension	P3	5	2	35.62	7.26501		Extension	P4	5	2	35.561	7.18629
	Extension	P0	5	3	45.828	9.18023		Extension	P1	5	3	40.954	8.31255		Extension	P2	5	3	30.712	6.23401		Extension	P3	5	3	35.634	7.31264		Extension	P4	5	3	36.669	7.36949
	Extension	P0	5	4	45.787	9.18468		Extension	P1	5	4	41.92	8.40801		Extension	P2	5	4	31.18	6.27405		Extension	P3	5	4	36.038	7.34541		Extension	P4	5	4	35.411	7.44698
	Extension	P0	5	5	46.39	9.2338		Extension	P1	5	5	41.427	8.3616		Extension	P2	5	5	30.946	6.28369		Extension	P3	5	5	35.909	7.34993		Extension	P4	5	5	36.239	7.18682
				Mean	47.749	9.533					Mean	39.191	7.956					Mean	31.295	6.349					Mean	32.597	6.644					Mean	33.501	6.819
				StdDev	1.51	0.286					StdDev	1.58	0.314					StdDev	1.425	0.299					StdDev	1.842	0.365					StdDev	2.415	0.495
	Direction	Configuration	Specimen	Trial	F5	K		Direction	Configuration	Specimen	Trial	F5	K		Direction	Configuration	Specimen	Trial	F5	K		Direction	Configuration	Specimen	Trial	F5	K		Direction	Configuration	Specimen	Trial	F5	K
	Flexion	P0	1	1	50.355	10.0862		Flexion	P1	1	1	41.825	8.42248		Flexion	P2	1	1	29.279	6.0549		Flexion	P3	1	1	33.568	6.86433		Flexion	P4	1	1	37.903	7.71928
	Flexion	P0	1	2	50.953	10.1315		Flexion	P1	1	2	41.557	8.46284		Flexion	P2	1	2	31.168	6.45992		Flexion	P3	1	2	34.018	6.94898		Flexion	P4	1	2	37.644	7.73586
	Flexion	P0	1	3	51.131	10.1824		Flexion	P1	1	3	41.764	8.4446		Flexion	P2	1	3	33.201	6.7343		Flexion	P3	1	3	34.11	6.99438		Flexion	P4	1	3	38.266	7.73236
	Flexion	P0	1	4	51.362	10.1934		Flexion	P1	1	4	42.04	8.48202		Flexion	P2	1	4	35.344	7.20945		Flexion	P3	1	4	34.319	7.01446		Flexion	P4	1	4	37.98	7.74981
	Flexion	P0	1	5	51.286	10.1848		Flexion	P1	1	5	42.06	8.48006		Flexion	P2	1	5	32.564	6.30758		Flexion	P3	1	5	34.68	7.04889		Flexion	P4	1	5	37.948	7.75123
	Flexion	P0	2	1	50.473	10.0647		Flexion	P1	2	1	39.903	8.00479		Flexion	P2	2	1	33.645	6.89239		Flexion	P3	2	1	29.648	6.11027		Flexion	P4	2	1	34.97	6.97475
	Flexion	P0	2	2	49.947	10.0933		Flexion	P1	2	2	39.876	8.01793		Flexion	P2	2	2	34.327	7.09529		Flexion	P3	2	2	33.917	6.95468		Flexion	P4	2	2	35.227	6.97502
	Flexion	P0	2	3	50.09	10.1316		Flexion	P1	2	3	39.75	8.00088		Flexion	P2	2	3	32.639	6.42574		Flexion	P3	2	3	35.57	7.12424		Flexion	P4	2	3	34.995	7.03461
	Flexion	P0	2	4	50.418	10.1506		Flexion	P1	2	4	39.846	8.00762		Flexion	P2	2	4	33.162	6.7118		Flexion	P3	2	4	36.23	7.21753		Flexion	P4	2	4	35.026	7.05189
	Flexion	P0	2	5	49.841	10.1418		Flexion	P1	2	5	39.548	7.9996		Flexion	P2	2	5	30.566	6.26027		Flexion	P3	2	5	36.277	7.25913		Flexion	P4	2	5	35.314	7.08358
	Flexion	P0	3	1	51.595	10.3611		Flexion	P1	3	1	39.137	8.1006		Flexion	P2	3	1	36.618	7.41827		Flexion	P3	3	1	34.208	6.99802		Flexion	P4	3	1	35.593	7.39625
	Flexion	P0	3	2	52.067	10.3615		Flexion	P1	3	2	39.457	8.14079		Flexion	P2	3	2	34.758	7.11241		Flexion	P3	3	2	34.78	7.07981		Flexion	P4	3	2	35.28	7.28609
	Flexion	P0	3	3	52.212	10.4023		Flexion	P1	3	3	39.111	8.17289		Flexion	P2	3	3	35.982	7.14709		Flexion	P3	3	3	34.938	7.11423		Flexion	P4	3	3	35.175	7.32949
	Flexion	P0	3	4	52.334	10.4167		Flexion	P1	3	4	39.654	8.18274		Flexion	P2	3	4	35.852	7.15595		Flexion	P3	3	4	34.856	7.10915		Flexion	P4	3	4	35.719	7.31888
	Flexion	P0	3	5	52.286	10.4088		Flexion	P1	3	5	40.047	8.23876		Flexion	P2	3	5	32.107	6.48988		Flexion	P3	3	5	35.308	7.14483		Flexion	P4	3	5	35.736	7.34546
	Flexion	P0	4	1	48.513	9.65055		Flexion	P1	4	1	37.233	7.83214		Flexion	P2	4	1	35.143	7.22729		Flexion	P3	4	1	32.512	6.66851		Flexion	P4	4	1	34.629	6.96951
	Flexion	P0	4	2	48.11	9.60289		Flexion	P1	4	2	39.435	8.16237		Flexion	P2	4	2	35.615	7.2974		Flexion	P3	4	2	32.554	6.71015		Flexion	P4	4	2	35.446	7.13287
	Flexion	P0	4	3	48.642	9.69433		Flexion	P1	4	3	40.088	8.24964		Flexion	P2	4	3	35.821	7.34934		Flexion	P3	4	3	32.992	6.74645		Flexion	P4	4	3	34.881	6.99862
	Flexion	P0	4	4	49.17	9.70645		Flexion	P1	4	4	39.894	8.15196		Flexion	P2	4	4	36.369	7.33375		Flexion	P3	4	4	32.582	6.51251		Flexion	P4	4	4	35.46	7.07424
	Flexion	P0	4	5	48.887	9.69698		Flexion	P1	4	5	40.741	8.31113		Flexion	P2	4	5	32.038	6.40856		Flexion	P3	4	5	33.169	6.76967		Flexion	P4	4	5	35.608	7.05451
	Flexion	P0	5	1	47.6	9.61941		Flexion	P1	5	1	40.099	8.4379		Flexion	P2	5	1	33.42	6.92204		Flexion	P3	5	1	35.589	7.35737		Flexion	P4	5	1	37.06	7.85573
	Flexion	P0	5	2	47.899	9.64559		Flexion	P1	5	2	41.501	8.71167		Flexion	P2	5	2	33.834	7.00153		Flexion	P3	5	2	36.58	7.51681		Flexion	P4	5	2	37.686	7.92611
	Flexion	P0	5	3	48.059	9.63892		Flexion	P1	5	3	42.123	8.69401		Flexion	P2	5	3	34.431	7.06464		Flexion	P3	5	3	37.394	7.59788		Flexion	P4	5	3	36.148	7.59981
	Flexion	P0	5	4	48.293	9.66093		Flexion	P1	5	4	42.838	8.69016		Flexion	P2	5	4	34.307	7.05078		Flexion	P3	5	4	37.486	7.62444		Flexion	P4	5	4	36.868	7.55255
	Flexion	P0	5	5	47.993	9.6932		Flexion	P1	5	5	42.356	8.71242		Flexion	P2	5	5	33.952	7.04675		Flexion	P3	5	5	37.74	7.65076		Flexion	P4	5	5	37.233	7.77065
				Mean	49.981	9.997					Mean	40.475	8.284					Mean	33.846	6.887					Mean	34.601	7.045					Mean	36.152	7.377
				StdDev	1.569	0.298					StdDev	1.336	0.257					StdDev	1.876	0.391					StdDev	1.85	0.357					StdDev	1.196	0.331
	Direction	Configuration	Specimen	Trial	F5	K		Direction	Configuration	Specimen	Trial	F5	K		Direction	Configuration	Specimen	Trial	F5	K		Direction	Configuration	Specimen	Trial	F5	K		Direction	Configuration	Specimen	Trial	F5	K
	Valgus	P0	1	1	29.99	6.17612		Valgus	P1	1	1	23.192	4.70708		Valgus	P2	1	1	26.285	5.2899		Valgus	P3	1	1	27.695	5.678		Valgus	P4	1	1	28.746	5.91253
	Valgus	P0	1	2	30.536	6.23228		Valgus	P1	1	2	23.246	4.70034		Valgus	P2	1	2	25.788	5.16514		Valgus	P3	1	2	27.858	5.6731		Valgus	P4	1	2	28.144	5.63847
	Valgus	P0	1	3	30.568	6.26775		Valgus	P1	1	3	23.447	4.73033		Valgus	P2	1	3	24.26	4.88441		Valgus	P3	1	3	28.037	5.6789		Valgus	P4	1	3	28.029	5.6112
	Valgus	P0	1	4	30.905	6.27198		Valgus	P1	1	4	23.477	4.72822		Valgus	P2	1	4	29.179	5.65145		Valgus	P3	1	4	27.837	5.69501		Valgus	P4	1	4	28.488	5.6452
	Valgus	P0	1	5	30.665	6.25618		Valgus	P1	1	5	23.902	4.76012		Valgus	P2	1	5	24.916	5.17186		Valgus	P3	1	5	27.707	5.68343		Valgus	P4	1	5	28.749	5.66304
	Valgus	P0	2	1	30.28	6.2738		Valgus	P1	2	1	22.231	4.63497		Valgus	P2	2	1	27.347	5.38195		Valgus	P3	2	1	29.275	5.82504		Valgus	P4	2	1	28.189	5.65996
	Valgus	P0	2	2	30.604	6.30421		Valgus	P1	2	2	22.953	4.69951		Valgus	P2	2	2	26.714	5.39999		Valgus	P3	2	2	28.759	5.75417		Valgus	P4	2	2	28.469	5.72702
	Valgus	P0	2	3	30.124	6.27087		Valgus	P1	2	3	22.691	4.69533		Valgus	P2	2	3	27.24	5.33157		Valgus	P3	2	3	28.584	5.8833		Valgus	P4	2	3	28.215	5.72939
	Valgus	P0	2	4	30.433	6.28993		Valgus	P1	2	4	23.102	4.71602		Valgus	P2	2	4	24.464	5.04431		Valgus	P3	2	4	28.602	5.87464		Valgus	P4	2	4	28.32	5.71763
	Valgus	P0	2	5	30.466	6.26935		Valgus	P1	2	5	22.94	4.71729		Valgus	P2	2	5	25.768	5.16002		Valgus	P3	2	5	28.905	5.89678		Valgus	P4	2	5	28.678	5.74862
	Valgus	P0	3	1	29.981	6.08599		Valgus	P1	3	1	21.686	4.44477		Valgus	P2	3	1	26.932	5.39083		Valgus	P3	3	1	28.006	5.69657		Valgus	P4	3	1	28.552	5.82728
	Valgus	P0	3	2	29.846	6.09952		Valgus	P1	3	2	21.68	4.47213		Valgus	P2	3	2	26.782	5.39686		Valgus	P3	3	2	27.978	5.45592		Valgus	P4	3	2	28.419	5.85724
	Valgus	P0	3	3	29.54	6.10239		Valgus	P1	3	3	22.078	4.47718		Valgus	P2	3	3	26.864	5.42289		Valgus	P3	3	3	28.054	5.79665		Valgus	P4	3	3	28.75	5.86855
	Valgus	P0	3	4	29.873	6.10028		Valgus	P1	3	4	21.738	4.46248		Valgus	P2	3	4	24.037	4.77074		Valgus	P3	3	4	28.062	5.80293		Valgus	P4	3	4	29.038	5.87681
	Valgus	P0	3	5	29.802	6.1022		Valgus	P1	3	5	21.831	4.46979		Valgus	P2	3	5	24.163	4.78161		Valgus	P3	3	5	28.412	5.82916		Valgus	P4	3	5	29.165	5.89933
	Valgus	P0	4	1	29.388	6.0311		Valgus	P1	4	1	24.707	5.00706		Valgus	P2	4	1	28.738	5.88747		Valgus	P3	4	1	27.685	5.47918		Valgus	P4	4	1	28.295	5.64003
	Valgus	P0	4	2	29.396	6.02808		Valgus	P1	4	2	24.842	5.02085		Valgus	P2	4	2	28.716	5.88353		Valgus	P3	4	2	27.718	5.48838		Valgus	P4	4	2	28.569	5.90401
	Valgus	P0	4	3	29.919	6.04632		Valgus	P1	4	3	24.664	5.01898		Valgus	P2	4	3	28.643	5.87964		Valgus	P3	4	3	27.523	5.47711		Valgus	P4	4	3	29.32	6.00845
	Valgus	P0	4	4	29.611	6.05416		Valgus	P1	4	4	24.697	5.02627		Valgus	P2	4	4	28.609	5.89997		Valgus	P3	4	4	27.661	5.48489		Valgus	P4	4	4	29.884	6.06998
	Valgus	P0	4	5	29.839	6.08774		Valgus	P1	4	5	24.991	5.04959		Valgus	P2	4	5	24.245	4.92689		Valgus	P3	4	5	27.397	5.49065		Valgus	P4	4	5	29.958	6.09543
	Valgus	P0	5	1	27.894	5.72493		Valgus	P1	5	1	22.111	4.43266		Valgus	P2	5	1	28.708	5.86238		Valgus	P3	5	1	26.185	5.378		Valgus	P4	5	1	28.534	5.72589
	Valgus	P0	5	2	28.637	5.80633		Valgus	P1	5	2	22.343	4.45423		Valgus	P2	5	2	28.724	5.82805		Valgus	P3	5	2	25.735	5.27179		Valgus	P4	5	2	27.944	5.75139
	Valgus	P0	5	3	28.281	5.77691		Valgus	P1	5	3	22.416	4.44804		Valgus	P2	5	3	28.377	5.83779		Valgus	P3	5	3	25.953	5.26815		Valgus	P4	5	3	28.722	5.87362
	Valgus	P0	5	4	28.372	5.79224		Valgus	P1	5	4	22.546	4.44973		Valgus	P2	5	4	28.67	5.85984		Valgus	P3	5	4	27.117	5.47739		Valgus	P4	5	4	29.306	5.95767
	Valgus	P0	5	5	28.696	5.82665		Valgus	P1	5	5	22.502	4.45499		Valgus	P2	5	5	28.499	5.86514		Valgus	P3	5	5	27.373	5.53068		Valgus	P4	5	5	27.984	5.69
				Mean	29.746	6.091					Mean	23.041	4.671					Mean	26.907	5.439					Mean	27.765	5.623					Mean	28.659	5.804
				StdDev	0.815	0.181					StdDev	1.065	0.215					StdDev	1.769	0.386					StdDev	0.852	0.189					StdDev	0.537	0.14
	Direction	Configuration	Specimen	Trial	F5	K		Direction	Configuration	Specimen	Trial	F5	K		Direction	Configuration	Specimen	Trial	F5	K		Direction	Configuration	Specimen	Trial	F5	K		Direction	Configuration	Specimen	Trial	F5	K
	Varus	P0	1	1	33.68	6.87433		Varus	P1	1	1	23.683	4.75093		Varus	P2	1	1	27.977	5.60666		Varus	P3	1	1	28.046	5.83913		Varus	P4	1	1	32.172	6.33475
	Varus	P0	1	2	33.98	6.91336		Varus	P1	1	2	23.694	4.77697		Varus	P2	1	2	29.081	5.96809		Varus	P3	1	2	28.03	5.853		Varus	P4	1	2	31.806	6.34817
	Varus	P0	1	3	34.022	6.93173		Varus	P1	1	3	23.923	4.76269		Varus	P2	1	3	27.686	5.67167		Varus	P3	1	3	28.846	5.90962		Varus	P4	1	3	32.286	6.39531
	Varus	P0	1	4	34.094	6.93115		Varus	P1	1	4	23.615	4.75541		Varus	P2	1	4	28.368	5.6845		Varus	P3	1	4	28.984	5.94011		Varus	P4	1	4	32.505	6.38182
	Varus	P0	1	5	33.76	6.94351		Varus	P1	1	5	23.674	4.77662		Varus	P2	1	5	26.68	5.25259		Varus	P3	1	5	29.194	5.95664		Varus	P4	1	5	32.69	6.37983
	Varus	P0	2	1	33.211	6.79423		Varus	P1	2	1	23.095	4.71511		Varus	P2	2	1	24.309	4.9873		Varus	P3	2	1	29.694	5.97086		Varus	P4	2	1	29.393	6.09983
	Varus	P0	2	2	33.174	6.81413		Varus	P1	2	2	23.408	4.71732		Varus	P2	2	2	24.346	4.99173		Varus	P3	2	2	29.611	6.01363		Varus	P4	2	2	29.912	6.17453
	Varus	P0	2	3	33.159	6.81945		Varus	P1	2	3	23.249	4.71705		Varus	P2	2	3	26.243	5.36953		Varus	P3	2	3	29.919	6.02058		Varus	P4	2	3	30.623	6.23413
	Varus	P0	2	4	33.05	6.82693		Varus	P1	2	4	23.202	4.71647		Varus	P2	2	4	31.846	6.51876		Varus	P3	2	4	29.797	6.02461		Varus	P4	2	4	30.596	6.25158
	Varus	P0	2	5	33.22	6.80549		Varus	P1	2	5	23.332	4.72333		Varus	P2	2	5	28.331	5.72793		Varus	P3	2	5	29.785	6.01546		Varus	P4	2	5	30.929	6.29802
	Varus	P0	3	1	32.002	6.4563		Varus	P1	3	1	22.82	4.55057		Varus	P2	3	1	27.749	5.64111		Varus	P3	3	1	33.309	6.77356		Varus	P4	3	1	29.144	5.82453
	Varus	P0	3	2	32.182	6.47665		Varus	P1	3	2	22.858	4.55697		Varus	P2	3	2	31.322	6.22816		Varus	P3	3	2	33.549	6.80352		Varus	P4	3	2	29.251	5.82291
	Varus	P0	3	3	32.254	6.4756		Varus	P1	3	3	22.953	4.56429		Varus	P2	3	3	31.317	6.23396		Varus	P3	3	3	33.072	6.78826		Varus	P4	3	3	29.444	5.85944
	Varus	P0	3	4	32.434	6.4924		Varus	P1	3	4	22.672	4.56654		Varus	P2	3	4	28.945	5.85878		Varus	P3	3	4	33.186	6.78777		Varus	P4	3	4	29.58	5.86682
	Varus	P0	3	5	32.131	6.49009		Varus	P1	3	5	22.95	4.58977		Varus	P2	3	5	26.059	5.36526		Varus	P3	3	5	22.117	4.50681		Varus	P4	3	5	29.321	5.86753
	Varus	P0	4	1	31.991	6.57695		Varus	P1	4	1	25.512	5.15445		Varus	P2	4	1	29.846	6.13236		Varus	P3	4	1	29.725	6.003		Varus	P4	4	1	31.978	6.44722
	Varus	P0	4	2	32.773	6.59284		Varus	P1	4	2	25.857	5.16361		Varus	P2	4	2	30.248	6.1807		Varus	P3	4	2	30.102	6.01932		Varus	P4	4	2	31.272	6.38937
	Varus	P0	4	3	32.73	6.627		Varus	P1	4	3	25.637	5.17638		Varus	P2	4	3	30.104	6.13903		Varus	P3	4	3	29.451	5.95438		Varus	P4	4	3	31.296	6.4862
	Varus	P0	4	4	32.742	6.64783		Varus	P1	4	4	25.894	5.17322		Varus	P2	4	4	30.076	6.14486		Varus	P3	4	4	29.571	5.97577		Varus	P4	4	4	32.808	6.78252
	Varus	P0	4	5	33.188	6.66668		Varus	P1	4	5	25.807	5.17694		Varus	P2	4	5	30.258	6.18852		Varus	P3	4	5	29.853	6.01095		Varus	P4	4	5	34.994	7.26092
	Varus	P0	5	1	31.315	6.22071		Varus	P1	5	1	22.061	4.38552		Varus	P2	5	1	29.972	6.15965		Varus	P3	5	1	29.94	6.03683		Varus	P4	5	1	30.107	6.4606
	Varus	P0	5	2	30.623	6.19655		Varus	P1	5	2	22.529	4.41694		Varus	P2	5	2	29.625	6.13716		Varus	P3	5	2	30.339	6.07707		Varus	P4	5	2	29.957	6.05548
	Varus	P0	5	3	30.675	6.2043		Varus	P1	5	3	22.505	4.42715		Varus	P2	5	3	30.409	6.1795		Varus	P3	5	3	30.222	6.0678		Varus	P4	5	3	30.284	6.18936
	Varus	P0	5	4	31.116	6.24111		Varus	P1	5	4	22.584	4.42142		Varus	P2	5	4	29.73	6.13539		Varus	P3	5	4	30.232	6.04537		Varus	P4	5	4	30.834	6.23697
	Varus	P0	5	5	30.513	6.19552		Varus	P1	5	5	22.521	4.41817		Varus	P2	5	5	30.119	6.16468		Varus	P3	5	5	29.983	6.06869		Varus	P4	5	5	30.581	6.25386
				Mean	32.561	6.609					Mean	23.601	4.726					Mean	28.826	5.867					Mean	29.862	6.059					Mean	30.951	6.268
				StdDev	1.075	0.256					StdDev	1.183	0.259					StdDev	2.041	0.417					StdDev	2.205	0.443					StdDev	1.436	0.317
PLASTIC TESTS
	Direction	Configuration	Specimen	F15a	F15b	F30		Direction	Configuration	Specimen	F15a	F15b	F30		Direction	Configuration	Specimen	F15a	F15b	F30		Direction	Configuration	Specimen	F15a	F15b	F30		Direction	Configuration	Specimen	F15a	F15b	F30
	Varus	P0	1	77.685	74.052	123.381		Varus	P1	1	48.395	43.576	71.958		Varus	P2	1	53.175	49.4	80.377		Varus	P3	1	65.132	61.369	98.255		Varus	P4	1	69.047	69.047	112.391
	Varus	P0	2	74.813	69.971	114.12		Varus	P1	2	46.492	42.788	68.084		Varus	P2	2	51.392	47.57	77.568		Varus	P3	2	60.451	57.627	95.181		Varus	P4	2	64.717	61.955	99.332
	Varus	P0	3	70.628	66.458	106.68		Varus	P1	3	43.711	38.983	65.79		Varus	P2	3	54.959	53.353	85.726		Varus	P3	3	60.449	56.501	90.801		Varus	P4	3	62.511	61.029	103.759
	Varus	P0	4	76.733	73.447	113.933		Varus	P1	4	46.564	41.923	69.833		Varus	P2	4	54.983	50.787	82.803		Varus	P3	4	62.767	59.069	97.164		Varus	P4	4	62.924	60.479	99.594
	Varus	P0	5	78.092	73.864	119.541		Varus	P1	5	48.02	44.612	74.72		Varus	P2	5	54.287	49.884	79.714		Varus	P3	5	62.375	57.595	94.116		Varus	P4	5	65.861	60.954	101.003
			Mean	75.5902	71.5584	115.531				Mean	46.6364	42.3764	70.077				Mean	53.7592	50.1988	81.2376				Mean	62.2348	58.4322	95.1034				Mean	65.012	62.6928	103.216
			StdDev	3.0488	3.30282	6.33615				StdDev	1.8433	2.14051	3.44621				StdDev	1.51333	2.11794	3.12747				StdDev	1.94086	1.8781	2.9013				StdDev	2.63172	3.5921	5.42165

## Sheet: Fx
ELASTIC TESTS
	F0							F1							F2							F3
	Direction	Configuration	Specimen	Trial	F5	K		Direction	Configuration	Specimen	Trial	F5	K		Direction	Configuration	Specimen	Trial	F5	K		Direction	Configuration	Specimen	Trial	F5	K
	Extension	F0	1	1	43.291	8.57705		Extension	F1	1	1	36.526	7.41292		Extension	F2	1	1	40.491	8.17892		Extension	F3	1	1	51.506	10.2552
	Extension	F0	1	2	43.531	8.95169		Extension	F1	1	2	38.049	7.59359		Extension	F2	1	2	40.465	8.20119		Extension	F3	1	2	51.659	10.259
	Extension	F0	1	3	43.686	8.70944		Extension	F1	1	3	38.235	7.61388		Extension	F2	1	3	40.732	8.22894		Extension	F3	1	3	51.679	10.2266
	Extension	F0	1	4	43.995	8.90295		Extension	F1	1	4	38.512	7.6254		Extension	F2	1	4	40.607	8.25882		Extension	F3	1	4	52.442	10.3378
	Extension	F0	1	5	44.009	8.84943		Extension	F1	1	5	38.526	7.6231		Extension	F2	1	5	40.915	8.29597		Extension	F3	1	5	51.61	10.2601
	Extension	F0	2	1	44.487	8.94221		Extension	F1	2	1	38.854	7.82294		Extension	F2	2	1	39.13	7.77898		Extension	F3	2	1	51.556	10.7049
	Extension	F0	2	2	44.685	9.00005		Extension	F1	2	2	38.912	7.81613		Extension	F2	2	2	39.459	7.8319		Extension	F3	2	2	53.408	10.8918
	Extension	F0	2	3	44.903	8.94389		Extension	F1	2	3	38.822	7.84057		Extension	F2	2	3	40.002	7.88584		Extension	F3	2	3	54.188	10.9349
	Extension	F0	2	4	45.116	8.94611		Extension	F1	2	4	38.34	7.79633		Extension	F2	2	4	40.414	7.95055		Extension	F3	2	4	54.506	10.9432
	Extension	F0	2	5	45.052	8.72789		Extension	F1	2	5	39.218	7.80176		Extension	F2	2	5	39.231	7.77211		Extension	F3	2	5	52.83	10.9022
	Extension	F0	3	1	44.211	8.84246		Extension	F1	3	1	36.101	7.34457		Extension	F2	3	1	41.104	8.25498		Extension	F3	3	1	53.303	11.033
	Extension	F0	3	2	43.584	8.71925		Extension	F1	3	2	36.522	7.39731		Extension	F2	3	2	41.196	8.29154		Extension	F3	3	2	54.136	11.0703
	Extension	F0	3	3	43.653	8.75168		Extension	F1	3	3	37.458	7.60045		Extension	F2	3	3	41.175	8.27285		Extension	F3	3	3	53.575	11.0789
	Extension	F0	3	4	43.951	8.78133		Extension	F1	3	4	37.804	7.64485		Extension	F2	3	4	41.257	8.27942		Extension	F3	3	4	54.549	11.0475
	Extension	F0	3	5	44.36	8.85984		Extension	F1	3	5	37.484	7.48424		Extension	F2	3	5	41.217	8.27428		Extension	F3	3	5	54.65	11.0518
	Extension	F0	4	1	43.059	8.67252		Extension	F1	4	1	35.009	7.31213		Extension	F2	4	1	41.383	8.22216		Extension	F3	4	1	54.027	10.8569
	Extension	F0	4	2	43.513	8.72566		Extension	F1	4	2	41.057	8.42835		Extension	F2	4	2	42.804	8.56374		Extension	F3	4	2	54.889	11.1386
	Extension	F0	4	3	43.621	8.75278		Extension	F1	4	3	41.895	8.59775		Extension	F2	4	3	39.307	7.98646		Extension	F3	4	3	55.366	11.1787
	Extension	F0	4	4	43.731	8.75595		Extension	F1	4	4	42.885	8.74769		Extension	F2	4	4	39.857	8.09601		Extension	F3	4	4	55.578	11.2244
	Extension	F0	4	5	44.698	8.84805		Extension	F1	4	5	44.271	8.8272		Extension	F2	4	5	40.761	8.49256		Extension	F3	4	5	55.949	11.1863
	Extension	F0	5	1	42.896	8.5514		Extension	F1	5	1	36.643	7.32623		Extension	F2	5	1	38.915	7.9704		Extension	F3	5	1	55.529	11.2227
	Extension	F0	5	2	43.968	8.71966		Extension	F1	5	2	37.172	7.45272		Extension	F2	5	2	39.901	7.81988		Extension	F3	5	2	56.112	11.2943
	Extension	F0	5	3	43.858	8.69333		Extension	F1	5	3	36.525	7.38866		Extension	F2	5	3	39.502	8.25975		Extension	F3	5	3	56.266	11.288
	Extension	F0	5	4	44.152	8.76817		Extension	F1	5	4	37.744	7.49527		Extension	F2	5	4	39.571	7.94107		Extension	F3	5	4	56.397	11.277
	Extension	F0	5	5	43.472	8.26677		Extension	F1	5	5	37.285	7.34876		Extension	F2	5	5	39.531	7.93581		Extension	F3	5	5	56.071	11.214
				Mean	43.979	8.77					Mean	38.394	7.734					Mean	40.357	8.122					Mean	54.071	10.915
				StdDev	0.596	0.156					StdDev	2.151	0.445					StdDev	0.927	0.22					StdDev	1.651	0.362
	Direction	Configuration	Specimen	Trial	F5	K		Direction	Configuration	Specimen	Trial	F5	K		Direction	Configuration	Specimen	Trial	F5	K		Direction	Configuration	Specimen	Trial	F5	K
	Flexion	F0	1	1	47.89	9.61799		Flexion	F1	1	1	37.166	8.41942		Flexion	F2	1	1	45.926	9.23568		Flexion	F3	1	1	51.845	10.4705
	Flexion	F0	1	2	47.759	9.6591		Flexion	F1	1	2	38.065	8.52052		Flexion	F2	1	2	46.354	9.28283		Flexion	F3	1	2	52.35	10.5173
	Flexion	F0	1	3	48.093	9.67977		Flexion	F1	1	3	38.937	8.63543		Flexion	F2	1	3	44.949	9.13951		Flexion	F3	1	3	52.271	10.5292
	Flexion	F0	1	4	47.903	9.61541		Flexion	F1	1	4	39.604	8.71995		Flexion	F2	1	4	46.205	9.28422		Flexion	F3	1	4	52.714	10.5709
	Flexion	F0	1	5	48.026	9.58764		Flexion	F1	1	5	40.174	8.77293		Flexion	F2	1	5	46.173	9.27936		Flexion	F3	1	5	52.797	10.5807
	Flexion	F0	2	1	48.447	9.36446		Flexion	F1	2	1	39.512	7.97296		Flexion	F2	2	1	42.51	8.45093		Flexion	F3	2	1	52.382	10.8334
	Flexion	F0	2	2	48.934	9.38975		Flexion	F1	2	2	39.34	7.96		Flexion	F2	2	2	42.839	8.50277		Flexion	F3	2	2	53.931	10.9823
	Flexion	F0	2	3	49.049	10.0803		Flexion	F1	2	3	39.858	7.947		Flexion	F2	2	3	43.382	8.55213		Flexion	F3	2	3	54.433	11.0426
	Flexion	F0	2	4	49.087	9.97747		Flexion	F1	2	4	40.005	7.94618		Flexion	F2	2	4	43.794	8.61549		Flexion	F3	2	4	54.274	10.9996
	Flexion	F0	2	5	48.727	9.97736		Flexion	F1	2	5	39.884	7.93563		Flexion	F2	2	5	42.611	8.44174		Flexion	F3	2	5	54.058	10.9572
	Flexion	F0	3	1	45.895	9.18154		Flexion	F1	3	1	40.165	8.19654		Flexion	F2	3	1	43.15	8.93042		Flexion	F3	3	1	55.82	11.3568
	Flexion	F0	3	2	46.642	9.2932		Flexion	F1	3	2	41.867	8.41201		Flexion	F2	3	2	44.588	9.02274		Flexion	F3	3	2	55.702	11.3164
	Flexion	F0	3	3	47.099	9.32034		Flexion	F1	3	3	42.942	8.52737		Flexion	F2	3	3	44.253	8.896		Flexion	F3	3	3	56.144	11.3038
	Flexion	F0	3	4	47.081	9.31318		Flexion	F1	3	4	42.478	8.53958		Flexion	F2	3	4	44.477	8.87021		Flexion	F3	3	4	55.636	11.2833
	Flexion	F0	3	5	46.956	9.29811		Flexion	F1	3	5	42.63	8.53095		Flexion	F2	3	5	42.733	8.75329		Flexion	F3	3	5	55.599	11.2594
	Flexion	F0	4	1	47.248	9.47815		Flexion	F1	4	1	39.188	8.09935		Flexion	F2	4	1	44.397	8.89147		Flexion	F3	4	1	54.081	11.1318
	Flexion	F0	4	2	47.645	9.53326		Flexion	F1	4	2	41.884	8.60725		Flexion	F2	4	2	43.509	8.84841		Flexion	F3	4	2	56.802	11.3333
	Flexion	F0	4	3	47.864	9.55804		Flexion	F1	4	3	43.576	8.83152		Flexion	F2	4	3	43.417	8.85843		Flexion	F3	4	3	57.212	11.2828
	Flexion	F0	4	4	47.92	9.57681		Flexion	F1	4	4	42.583	8.69544		Flexion	F2	4	4	46.774	10.5425		Flexion	F3	4	4	56.759	11.13
	Flexion	F0	4	5	47.851	9.57853		Flexion	F1	4	5	44.111	9.00666		Flexion	F2	4	5	46.567	8.85496		Flexion	F3	4	5	56.556	11.0397
	Flexion	F0	5	1	46.86	9.50336		Flexion	F1	5	1	37.523	7.51519		Flexion	F2	5	1	44.693	8.83843		Flexion	F3	5	1	58.582	11.745
	Flexion	F0	5	2	47.605	9.5406		Flexion	F1	5	2	38.242	7.61582		Flexion	F2	5	2	44.78	9.1587		Flexion	F3	5	2	57.241	11.6546
	Flexion	F0	5	3	47.012	9.35362		Flexion	F1	5	3	38.128	7.60437		Flexion	F2	5	3	43.942	8.9003		Flexion	F3	5	3	56.607	11.6305
	Flexion	F0	5	4	47.534	9.51661		Flexion	F1	5	4	37.997	7.57607		Flexion	F2	5	4	44.279	9.25753		Flexion	F3	5	4	56.678	11.6154
	Flexion	F0	5	5	47.657	9.5335		Flexion	F1	5	5	38.141	7.59874		Flexion	F2	5	5	45.67	9.34657		Flexion	F3	5	5	56.903	11.6155
				Mean	47.711	9.541					Mean	40.16	8.247					Mean	44.479	8.99					Mean	55.095	11.127
				StdDev	0.775	0.221					StdDev	2.033	0.454					StdDev	1.321	0.424					StdDev	1.922	0.385
	Direction	Configuration	Specimen	Trial	F5	K		Direction	Configuration	Specimen	Trial	F5	K		Direction	Configuration	Specimen	Trial	F5	K		Direction	Configuration	Specimen	Trial	F5	K
	Valgus	F0	1	1	34.603	6.85333		Valgus	F1	1	1	31.337	6.7207		Valgus	F2	1	1	32.556	6.5386		Valgus	F3	1	1	38.464	7.64834
	Valgus	F0	1	2	34.933	7.36078		Valgus	F1	1	2	31.876	6.80927		Valgus	F2	1	2	33.155	6.64441		Valgus	F3	1	2	38.699	7.66755
	Valgus	F0	1	3	34.752	7.18437		Valgus	F1	1	3	32.152	6.83821		Valgus	F2	1	3	32.733	6.57805		Valgus	F3	1	3	38.904	7.69124
	Valgus	F0	1	4	35.081	6.98919		Valgus	F1	1	4	32.304	6.84621		Valgus	F2	1	4	32.69	6.57333		Valgus	F3	1	4	38.978	7.69442
	Valgus	F0	1	5	34.948	7.11933		Valgus	F1	1	5	32.792	6.8655		Valgus	F2	1	5	32.542	6.53931		Valgus	F3	1	5	39.142	7.71549
	Valgus	F0	2	1	35.942	7.11504		Valgus	F1	2	1	30.371	5.87806		Valgus	F2	2	1	32.417	6.53742		Valgus	F3	2	1	39.272	8.18388
	Valgus	F0	2	2	35.743	7.07699		Valgus	F1	2	2	31.012	5.9763		Valgus	F2	2	2	32.608	6.46208		Valgus	F3	2	2	39.609	8.16293
	Valgus	F0	2	3	35.877	7.00604		Valgus	F1	2	3	31.245	6.03203		Valgus	F2	2	3	32.477	6.4266		Valgus	F3	2	3	39.633	8.16799
	Valgus	F0	2	4	36.251	6.58075		Valgus	F1	2	4	31.932	6.08827		Valgus	F2	2	4	32.041	6.34964		Valgus	F3	2	4	39.53	8.1665
	Valgus	F0	2	5	35.917	7.15841		Valgus	F1	2	5	31.956	6.10619		Valgus	F2	2	5	31.923	6.36787		Valgus	F3	2	5	39.497	8.17071
	Valgus	F0	3	1	34.586	6.85063		Valgus	F1	3	1	30.745	5.90137		Valgus	F2	3	1	32.995	6.53698		Valgus	F3	3	1	40.898	8.39423
	Valgus	F0	3	2	34.508	6.88679		Valgus	F1	3	2	31.515	5.95501		Valgus	F2	3	2	33.202	6.67843		Valgus	F3	3	2	41.197	8.42018
	Valgus	F0	3	3	34.57	6.90258		Valgus	F1	3	3	31.292	5.95301		Valgus	F2	3	3	33.454	6.74377		Valgus	F3	3	3	41.376	8.43573
	Valgus	F0	3	4	34.418	6.89507		Valgus	F1	3	4	31.633	5.95594		Valgus	F2	3	4	33.539	6.7351		Valgus	F3	3	4	41.268	8.40988
	Valgus	F0	3	5	34.461	6.93474		Valgus	F1	3	5	32.408	6.05472		Valgus	F2	3	5	33.981	6.74099		Valgus	F3	3	5	41.554	8.41911
	Valgus	F0	4	1	35.276	6.85473		Valgus	F1	4	1	30.113	6.5797		Valgus	F2	4	1	33.916	6.82395		Valgus	F3	4	1	42.033	8.35404
	Valgus	F0	4	2	35.402	6.85542		Valgus	F1	4	2	30.302	6.60838		Valgus	F2	4	2	33.816	6.7005		Valgus	F3	4	2	42.871	8.3932
	Valgus	F0	4	3	35.565	6.84262		Valgus	F1	4	3	29.932	6.5543		Valgus	F2	4	3	31.777	6.30213		Valgus	F3	4	3	42.467	8.33558
	Valgus	F0	4	4	35.557	6.907		Valgus	F1	4	4	30.321	6.58704		Valgus	F2	4	4	33.89	6.78886		Valgus	F3	4	4	42.077	8.28583
	Valgus	F0	4	5	35.706	6.86888		Valgus	F1	4	5	30.834	6.60357		Valgus	F2	4	5	32.856	6.48037		Valgus	F3	4	5	42.368	8.30884
	Valgus	F0	5	1	33.965	6.71367		Valgus	F1	5	1	30.139	6.33239		Valgus	F2	5	1	34.102	6.84759		Valgus	F3	5	1	42.196	8.59073
	Valgus	F0	5	2	34.644	6.595		Valgus	F1	5	2	30.368	6.31695		Valgus	F2	5	2	34.784	6.88703		Valgus	F3	5	2	42.312	8.60179
	Valgus	F0	5	3	35.304	6.69442		Valgus	F1	5	3	30.243	6.26393		Valgus	F2	5	3	35.026	6.772		Valgus	F3	5	3	43.056	8.63891
	Valgus	F0	5	4	34.497	6.53214		Valgus	F1	5	4	30.396	6.25625		Valgus	F2	5	4	34.294	6.63182		Valgus	F3	5	4	43.139	8.63647
	Valgus	F0	5	5	35.761	6.71813		Valgus	F1	5	5	30.189	6.21843		Valgus	F2	5	5	34.736	6.88435		Valgus	F3	5	5	43.097	8.63841
				Mean	35.131	6.9					Mean	31.096	6.332					Mean	33.26	6.623					Mean	40.945	8.245
				StdDev	0.617	0.2					StdDev	0.855	0.339					StdDev	0.919	0.17					StdDev	1.6	0.324
	Direction	Configuration	Specimen	Trial	F5	K		Direction	Configuration	Specimen	Trial	F5	K		Direction	Configuration	Specimen	Trial	F5	K		Direction	Configuration	Specimen	Trial	F5	K
	Varus	F0	1	1	37.516	7.37712		Varus	F1	1	1	28.163	5.68314		Varus	F2	1	1	35.738	7.14191		Varus	F3	1	1	40.077	8.12206
	Varus	F0	1	2	37.704	7.72777		Varus	F1	1	2	28.482	5.72293		Varus	F2	1	2	36.27	7.16968		Varus	F3	1	2	41.663	8.20229
	Varus	F0	1	3	37.899	7.63263		Varus	F1	1	3	28.537	5.72477		Varus	F2	1	3	36.24	7.171		Varus	F3	1	3	40.522	8.1933
	Varus	F0	1	4	37.618	7.54335		Varus	F1	1	4	28.6	5.73212		Varus	F2	1	4	36.295	7.15791		Varus	F3	1	4	40.405	8.15526
	Varus	F0	1	5	37.647	7.50116		Varus	F1	1	5	28.659	5.73205		Varus	F2	1	5	35.13	7.0796		Varus	F3	1	5	40.331	8.15025
	Varus	F0	2	1	37.363	7.78021		Varus	F1	2	1	27.971	5.6408		Varus	F2	2	1	34.161	6.90583		Varus	F3	2	1	41.064	8.21678
	Varus	F0	2	2	38.043	7.65786		Varus	F1	2	2	28.543	5.69531		Varus	F2	2	2	34.182	6.92587		Varus	F3	2	2	41.36	8.25026
	Varus	F0	2	3	38.329	7.60305		Varus	F1	2	3	28.517	5.68899		Varus	F2	2	3	34.546	6.97795		Varus	F3	2	3	41.524	8.27044
	Varus	F0	2	4	38.749	7.57403		Varus	F1	2	4	28.574	5.67308		Varus	F2	2	4	34.631	6.98091		Varus	F3	2	4	41.543	8.26574
	Varus	F0	2	5	38.389	7.49719		Varus	F1	2	5	28.536	5.6981		Varus	F2	2	5	34.425	6.97609		Varus	F3	2	5	41.29	8.24328
	Varus	F0	3	1	37.809	7.52665		Varus	F1	3	1	28.81	5.77547		Varus	F2	3	1	33.436	6.93473		Varus	F3	3	1	45.52	9.23636
	Varus	F0	3	2	37.896	7.6124		Varus	F1	3	2	29.213	5.81972		Varus	F2	3	2	34.725	7.06815		Varus	F3	3	2	45.45	9.21941
	Varus	F0	3	3	39.564	7.71721		Varus	F1	3	3	28.017	5.75881		Varus	F2	3	3	35.25	7.13151		Varus	F3	3	3	43.208	8.95644
	Varus	F0	3	4	39.874	7.7678		Varus	F1	3	4	29.352	5.84572		Varus	F2	3	4	36.003	7.20067		Varus	F3	3	4	43.741	8.94932
	Varus	F0	3	5	39.922	7.80209		Varus	F1	3	5	29.507	5.86132		Varus	F2	3	5	36.102	7.1988		Varus	F3	3	5	44.231	8.99228
	Varus	F0	4	1	36.324	7.27351		Varus	F1	4	1	25.729	5.19412		Varus	F2	4	1	36.608	7.73656		Varus	F3	4	1	44.118	8.83399
	Varus	F0	4	2	36.335	7.27705		Varus	F1	4	2	27.748	5.45428		Varus	F2	4	2	36.96	7.44901		Varus	F3	4	2	44.138	8.91696
	Varus	F0	4	3	36.433	7.28338		Varus	F1	4	3	26.864	5.33055		Varus	F2	4	3	36.14	7.35168		Varus	F3	4	3	44.883	8.94063
	Varus	F0	4	4	36.485	7.29241		Varus	F1	4	4	26.538	5.26723		Varus	F2	4	4	36.143	7.3454		Varus	F3	4	4	44.93	8.95564
	Varus	F0	4	5	36.516	7.2872		Varus	F1	4	5	29.474	5.70583		Varus	F2	4	5	36.081	7.5353		Varus	F3	4	5	45.087	8.97603
	Varus	F0	5	1	37.601	7.78437		Varus	F1	5	1	27.174	5.43787		Varus	F2	5	1	33.518	7.27443		Varus	F3	5	1	44.188	8.88777
	Varus	F0	5	2	37.636	7.80337		Varus	F1	5	2	27.312	5.46743		Varus	F2	5	2	33.564	6.74928		Varus	F3	5	2	44.214	8.90438
	Varus	F0	5	3	37.649	7.80272		Varus	F1	5	3	27.321	5.47173		Varus	F2	5	3	33.002	6.80699		Varus	F3	5	3	44.216	8.90982
	Varus	F0	5	4	37.784	7.81408		Varus	F1	5	4	28.733	5.59289		Varus	F2	5	4	32.912	6.54632		Varus	F3	5	4	44.46	8.92244
	Varus	F0	5	5	37.713	7.80347		Varus	F1	5	5	27.411	5.4964		Varus	F2	5	5	32.977	6.53317		Varus	F3	5	5	44.3	8.91371
				Mean	37.792	7.59					Mean	28.151	5.619					Mean	35.002	7.094					Mean	43.059	8.663
				StdDev	0.99	0.196					StdDev	0.946	0.18					StdDev	1.277	0.28					StdDev	1.834	0.391
PLASTIC TESTS
	Direction	Configuration	Specimen	F15a	F15b	F30		Direction	Configuration	Specimen	F15a	F15b	F30		Direction	Configuration	Specimen	F15a	F15b	F30		Direction	Configuration	Specimen	F15a	F15b	F30
	Varus	F0	1	81.867	78.724	130.32		Varus	F1	1	81.869	79.444	129.304		Varus	F2	1	73.407	70.747	118.622		Varus	F3	1	88.154	85.791	141.657
	Varus	F0	2	85.146	80.396	140.044		Varus	F1	2	78.367	75.935	126.167		Varus	F2	2	73.033	69.882	129.351		Varus	F3	2	90.107	86.924	138.312
	Varus	F0	3	84.583	75.179	132.791		Varus	F1	3	85.107	81.98	131.315		Varus	F2	3	74.426	70.907	124.348		Varus	F3	3	89.812	85.904	144.517
	Varus	F0	4	85.961	81.306	134.467		Varus	F1	4	79.433	77.057	130.17		Varus	F2	4	71.741	67.897	127.959		Varus	F3	4	90.883	87.874	144.801
	Varus	F0	5	84.791	80.915	134.334		Varus	F1	5	82.584	78.833	126.226		Varus	F2	5	75.118	72.049	114.882		Varus	F3	5	94.719	91.392	137.181
			Mean	84.4696	79.304	134.391				Mean	81.472	78.6498	128.636				Mean	73.545	70.2964	123.032				Mean	90.735	87.577	141.294
			StdDev	1.54689	2.50738	3.57416				StdDev	2.66486	2.32711	2.33883				StdDev	1.30251	1.54728	6.16051				StdDev	2.43937	2.29443	3.48668
